# Supplementary material for: Interactions between sucrose and jasmonate signalling in the response to cold stress
Source: BMC Plant Biol. 2020 Apr 22;20:176. doi: 10.1186/s12870-020-02376-6 (PMC7178619; doi:10.1186/s12870-020-02376-6)
Supplement: Supplementary file 4 — Additional file 4. Two-way ANOVA testing for sucrose effects, genotype effects and interactions between sucrose treatment and genotype. [file 12870_2020_2376_MOESM4_ESM.xlsx]

## Sheet: Sheet1
Additional file 4. Two-way ANOVA testing for sucrose effects, genotype effects and interactions between sucrose treatment and genotype.
Numbers are P-values.
	Warm (20°C)
	Fv/Fm	Anthocyanins	Glc	Fru	Suc	JA	JA-Ile	JA-Leu	JA-Met	JA-Phe	OPDA	ABA	SA	MEL	IAA	ACC	GA1	GA3	GA4	GA7	2IP	IPA	Z	ZR
Sucrose treatment	7.45133e-10	2.32019e-12	8.66606e-17	4.04533e-09	1.06206e-09	0.00189833	0.927087	6.71847e-05	0.720086	0.194529	0.037	0.000273252	3.84191e-06	0.153969	0.0147474	0.00220847	0.695135	8.03156e-05	0.0992195	0.40882	0.717223	0.438924	0.723631	0.0967664
Genotype	0.179383	0.131238	0.553116	0.024823	0.218183	0.0229013	0.000528289	0.0832162	0.505922	0.988946	0.046	0.878583	0.0104759	0.437788	0.494074	0.402471	0.374218	0.217723	0.0452931	0.273742	0.219392	0.196731	0.664409	0.598975
Treatment * Genotype	0.100183	0.245418	0.0905734	0.111676	0.241488	0.875276	0.192568	0.0944129	0.720208	0.391997	0.188	0.906625	0.275761	0.0639189	0.760668	0.560759	0.240318	0.587864	0.477319	0.832389	0.779622	0.320247	0.463932	0.79095
	Cold (4°C)
	Fv/Fm	Anthocyanins	Glc	Fru	Suc	JA	JA-Ile	JA-Leu	JA-Met	JA-Phe	OPDA	ABA	SA	MEL	IAA	ACC	GA1	GA3	GA4	GA7	2IP	IPA	Z	ZR
Sucrose treatment	0.20421	2.7498e-11	9.44971e-10	2.45375e-05	2.74865e-07	0.754455	0.0199475	0.0072346	0.877774	0.860707	0.001	6.27949e-06	2.76132e-05	0.67628	0.00272587	0.220832	0.685569	0.963417	0.0867417	0.0202295	0.5747	7.35411e-05	0.594918	0.000387387
Genotype	0.0227662	0.00363198	0.296585	0.189176	0.443658	0.355603	0.381725	0.717375	0.550276	0.633716	0	0.0553673	0.284939	0.563239	0.756007	0.1463	0.533238	0.375862	0.241404	0.00505077	0.578667	0.320549	0.259922	0.0707396
Treatment * Genotype	0.343963	0.101615	0.412962	0.444297	0.967426	0.6992	0.875185	0.59735	0.160237	0.896891	0.08	0.970902	0.717837	0.783299	0.0838498	0.21665	0.407954	0.371876	0.680438	0.00392618	0.285155	0.658087	0.936692	0.211491
