# Supplementary material for: Interactions between sucrose and jasmonate signalling in the response to cold stress
Source: BMC Plant Biol. 2020 Apr 22;20:176. doi: 10.1186/s12870-020-02376-6 (PMC7178619; doi:10.1186/s12870-020-02376-6)
Supplement: Supplementary file 7 — Additional file 7 Hormone, anthocyanin and sugar contents in Col-0, jar1–1, Col-gl and coi1–16 plants grown at cold (4 °C) or warm (20 °C) temperature. [file 12870_2020_2376_MOESM7_ESM.xlsx]

## Sheet: Sheet1
Additional file 7. Hormone, anthocyanin and sugar contents in Col-0, jar1-1, Col-gl and coi1-16 plants grown at cold (4°C) or warm (20°C) temperature.
All data are means of 5 plants and SE.
Growth medium	Temperature	Genotype	JA mean	JA SE	JA-Ile mean	JA-Ile SE	JA-Leu mean	JA-Leu SE	JA-Phe mean	JA-Phe SE	JA-Met mean	JA-Met SE	OPDA mean	OPDA SE	ABA mean	ABA SE	IAA mean	IAA SE	MEL mean	MEL SE	SA mean	SA SE	ACC mean	ACC SE	GA1 mean	GA1 SE	GA3 mean	GA3 SE	GA4 mean	GA4 SE	GA7 mean	GA7 SE	Zeatin mean	Zeatin SE	ZR mean	ZR SE	IPA mean	IPA SE	2iP mean	2iP SE	Anthocyanin mean	Anthocyanin SE	Glc mean	Glc SE	Fru mean	Fru SE	Suc mean	Suc SE
			(ng g-1 FW)		(ng g-1 FW)		(ng g-1 FW)		(ng g-1 FW)		(ng g-1 FW)		(ng g-1 FW)		(ng g-1 FW)		(ng g-1 FW)		(ng g-1 FW)		(ng g-1 FW)		(ng g-1 FW)		(ng g-1 FW)		(ng g-1 FW)		(ng g-1 FW)		(ng g-1 FW)		(ng g-1 FW)		(ng g-1 FW)		(ng g-1 FW)		(ng g-1 FW)		(mg g-1 FW)		(mg g-1 FW)		(mg g-1 FW)		(mg g-1 FW)
Agar no sucrose	Cold	Col-0	76.1338	3.98354	0.131265	0.0959377	0	0	0.253099	0.15153	0.22169	0.22169	23.2905	9.55667	6.7585	1.39503	27.1715	9.60597	0.152573	0.152573	36.03	8.07074	1026.09	195.674	0	0	3.62943	2.2286	6.16911	2.10155	0.209623	0.0825059	2.83638	0.659775	0.671527	0.388015	0.180103	0.0798339	0	0	904.803	88.5342	6.38032	0.548245	5.96277	0.486238	3.18274	0.275045
Agar no sucrose	Cold	jar1-1	66.8465	5.45225	0.0476829	0.0292011	0.0171725	0.0171725	0.0862984	0.0862984	0.258511	0.258511	92.6487	19.235	12.1576	1.71317	14.8022	2.55996	0.10544	0.10544	30.7345	4.0279	888.93	319.257	2.40386	2.40386	7.17803	4.90279	4.83495	0.603777	5.65093	2.29589	2.89767	1.86501	3.7719	1.60079	0.323475	0.0705478	0.452971	0.310395	591.293	68.8596	5.30693	0.63907	5.13323	0.330243	3.22247	0.549646
Agar no sucrose	Cold	Col-gl	93.1902	5.34154	0.0334067	0.0204662	0.0169957	0.0169957	0.0843096	0.0843096	1.85996	0.781133	33.4443	11.5937	8.95055	3.81847	9.0245	2.44266	0.368701	0.210523	39.185	6.88658	597.718	44.7974	0	0	0.583942	0.583942	2.74111	1.3499	0.216891	0.074389	1.49534	0.402053	2.20703	0.613693	0.282874	0.0447248	0.269055	0.182211	367.971	52.1474	4.2548	0.469582	4.22306	0.42905	3.33017	0.207489
Agar no sucrose	Cold	coi1-16	81.2802	6.05778	0.0165865	0.0165865	0.0352988	0.0216179	0.30262	0.131212	2.1282	1.04085	7.39648	3.33608	14.795	2.65892	6.65557	2.67784	0.169545	0.169545	19.9847	2.70146	817.254	121.45	0	0	2.20587	1.17542	3.89178	2.45915	0.241956	0.0610705	1.0809	0.412052	1.36652	0.334394	0.369935	0.107377	0.639182	0.193298	501.847	99.638	6.8546	1.3804	6.33218	1.08741	4.30584	0.980333
Agar no sucrose	Warm	Col-0	76.1338	3.98354	0.639988	0.122671	0	0	0.0859485	0.0859485	0.550172	0.224613	20.0623	6.12043	7.0448	1.33786	11.2386	2.02466	1.57572	0.665497	21.9187	4.64817	791.661	148.01	3.30387	1.53207	4.75777	2.62446	0.879718	0.240124	0.176728	0.0619278	1.4822	0.94025	0	0	0.147308	0.0552958	0.403369	0.170066	132.529	10.9122	1.56546	0.389761	1.06823	0.305999	0.63255	0.108352
Agar no sucrose	Warm	jar1-1	66.8465	5.45225	0.0786864	0.0610854	0	0	0.0843096	0.0843096	1.06472	0.700247	13.7377	4.27266	8.0716	2.84032	4.36235	2.16668	1.4667	0.555338	17.5808	3.89006	536.64	140.855	1.87351	1.87351	6.41321	2.2459	1.38995	0.246859	0.057312	0.0234992	2.99325	0.754238	0.82099	0.82099	0.250463	0.0734653	0.185905	0.114583	125.284	6.06296	1.20505	0.163294	0.824737	0.109406	0.632157	0.0835214
Agar no sucrose	Warm	Col-gl	93.1902	5.34154	1.49587	0.424086	0.0345517	0.0345517	0.249903	0.16676	0	0	7.52941	1.9841	7.14758	2.06188	7.94726	1.58288	0.278601	0.172608	16.7726	2.74563	670.173	207.333	0.523242	0.523242	2.41013	2.12437	1.81374	0.518132	0.0957278	0.0358504	0.839414	0.268811	0.627007	0.386774	0.0496433	0.0400075	0.0932596	0.0932596	106.029	7.95392	0.60718	0.104091	0.328755	0.0665779	0.2443	0.0363231
Agar no sucrose	Warm	coi1-16	81.2802	6.05778	2.0502	0.555681	0.0497922	0.0497922	0.328102	0.240196	0.528815	0.351205	9.26123	1.07116	8.91357	1.17584	8.87047	2.66241	0.52349	0.323342	34.5813	10.9595	819.208	170.322	1.29513	1.29513	4.03806	1.29578	1.72902	0.347346	0.105841	0.0551403	1.48985	0.253025	0.565392	0.439758	0.163802	0.0533306	0	0	102.581	10.1615	0.985199	0.376851	0.852948	0.326156	0.466515	0.1181
Agar plus sucrose	Cold	Col-0	103.577	12.5554	0.272557	0.181545	0.353415	0.25745	2.05857	0.657202	1.5329	0.734282	3.43764	1.36217	19.0677	3.68258	20.0254	2.23196	0.284686	0.284686	65.7602	11.1266	1289.85	209.945	0	0	6.51591	3.29825	2.61734	0.730104	0.0792843	0.0349822	3.24704	2.53393	0	0	0.0611334	0.0611334	2.71779	2.53802	1543.22	151.379	11.9934	1.47726	8.0417	0.781121	6.89639	0.856812
Agar plus sucrose	Cold	jar1-1	105.256	9.30775	0.243139	0.0550828	0.254008	0.0575452	0.0353848	0.0353848	0.983771	0.765183	35.1804	13.0173	26.2772	5.53099	35.591	10.0396	0.103108	0.103108	63.5111	7.31386	530.185	118.418	0.711326	0.711326	2.02347	0.983577	3.56597	1.2367	0.0754503	0.0529372	1.74637	0.512166	0.370451	0.257351	0.0482625	0.0328875	0.104207	0.104207	1092.25	126.365	10.2034	0.54454	7.43253	0.370109	7.29771	1.05851
Agar plus sucrose	Cold	Col-gl	90.1776	3.23713	0.100294	0.0614267	0.104778	0.0641728	2.27352	0.92272	0.913738	0.58219	8.23291	2.83763	21.5365	2.99251	39.514	10.5604	0.2101	0.134918	55.8998	9.1943	980.201	169.741	3.51207	3.51207	1.68499	1.06717	0.997267	0.43634	0.215853	0.0979447	0.980973	0.29312	0.196749	0.120986	0.087026	0.032278	0.0449227	0.0449227	1306.19	64.4543	11.6879	1.07774	7.33544	0.55264	7.9449	0.701093
Agar plus sucrose	Cold	coi1-16	81.8644	8.24294	0.172467	0.0447323	0.180177	0.046732	1.79866	0.689613	0.743862	0.353773	1.7709	0.284799	30.1215	3.90671	29.5425	10.2631	0	0	51.9594	10.4639	1290.84	346.357	0	0	3.69191	1.72936	3.67376	0.82073	0.129518	0.103985	0.502587	0.313206	0.0744151	0.0744151	0.12246	0.058041	0	0	1452.94	161.168	11.3412	0.658614	7.41994	0.516073	8.57817	1.70322
Agar plus sucrose	Warm	Col-0	91.7786	9.17251	1.53533	0.378746	2.05857	0.657202	0.511793	0.314988	0.55057	0.365942	7.33057	1.21583	19.0445	3.94018	23.2849	7.80585	0.611368	0.611368	57.4976	12.3442	1439.52	340.25	0	0	24.5229	6.85966	1.06542	0.661784	0.108459	0.0552243	2.32408	0.921458	0	0	0.0575551	0.0359454	0.339961	0.339961	685.699	84.0627	6.59528	0.422229	2.22455	0.232473	5.20933	1.04488
Agar plus sucrose	Warm	jar1-1	90.8725	7.07552	0.0338706	0.0338706	0.0353848	0.0353848	0.419338	0.129531	0.935858	0.731374	12.9004	2.57411	15.4428	3.25718	18.0217	9.71042	0	0	58.8047	16.0632	998.915	296.832	6.26953	4.36118	28.4548	10.8215	1.42036	0.530569	0.0434834	0.0267594	1.59438	0.959036	0.137892	0.137892	0.274384	0.0910647	0.320072	0.196237	837.431	151.699	6.0745	0.521649	1.98989	0.151051	9.148	1.62325
Agar plus sucrose	Warm	Col-gl	109.806	12.5919	1.49547	0.587543	2.27352	0.92272	0.333547	0.153473	0.739901	0.348454	6.18742	1.85441	15.7039	4.31338	11.4074	4.81271	1.21373	0.566605	52.1672	15.0779	1481.82	256.602	2.1557	1.32131	12.7853	3.14322	2.82536	0.69545	0.109626	0.0543514	1.71106	0.85554	0.0624681	0.0624681	0.242759	0.132851	0	0	541.579	37.7297	7.68975	0.401925	2.00765	0.159733	6.769	1.59391
Agar plus sucrose	Warm	coi1-16	93.8162	3.13696	1.29645	0.307771	1.79866	0.689613	0.170238	0.170238	0.373825	0.373825	5.6689	0.323928	18.5842	4.93476	17.1307	3.74031	0.16743	0.16743	110.981	18.6158	1012.55	142.976	0.702578	0.702578	16.0089	3.08491	3.55281	1.23249	0.0637261	0.0440375	2.00058	1.124	0.0674969	0.0298669	0.201847	0.0660254	0.196262	0.145997	588.518	89.5341	6.21833	1.14897	3.28004	0.678589	5.68763	1.61002
Compost	Cold	Col-0	137.613	42.3438	10.4294	7.56939	10.8956	7.90777	3.59518	2.55452	1.07668	0.536588	36.8751	6.11599	25.6039	7.59644	17.4416	5.11815	1.47023	0.931367	529.22	106.254	822.514	66.9472	1.42948	0.878828	2.68649	2.01516	1.92144	0.448937	0.0424073	0.0424073	2.5728	1.63256	1.00988	0.215338	0.317117	0.107768	0	0	182.583	6.51184	1.84579	0.368878	0.901752	0.248442	2.23615	0.297254
Compost	Cold	jar1-1	166.641	26.0695	1.64126	0.921382	1.71707	1.00858	0.82753	0.346301	0.720167	0.338137	24.9331	4.16047	30.2549	1.50795	27.7787	11.7546	0.167126	0.167126	823.765	254.551	608.987	68.1213	0.875509	0.875509	3.01216	1.31545	2.25496	0.825793	0.118369	0.118369	1.99234	1.06702	1.68175	0.357901	0.319073	0.12216	0.129129	0.129129	168.368	8.3311	1.85298	0.156332	0.920782	0.0944287	2.94986	0.303681
Compost	Cold	Col-gl	193.031	59.406	18.9294	9.17437	21.2324	11.0846	35.0779	31.7055	0.864757	0.260222	34.3525	6.48282	23.7633	7.2571	37.1497	12.9616	0.259159	0.15973	478.552	106.249	514.481	90.5455	0.572234	0.572234	2.89002	1.65842	2.4094	0.498999	0.097212	0.0298516	0.451581	0.309944	0.436172	0.181569	0.129396	0.0589197	1.04521	0.991189	155.169	11.9292	1.70282	0.326098	0.695696	0.152245	1.64844	0.258398
Compost	Cold	coi1-16	126.389	10.4098	12.6766	3.4785	13.2433	3.634	1.58396	0.705104	2.95774	1.20041	29.7694	4.04774	21.4467	1.27626	11.5525	6.20512	0.71553	0.71553	261.552	106.862	702.604	35.5543	7.3194	3.06184	1.61718	0.713988	1.83619	0.548878	0.129836	0.0506638	0.541109	0.317722	3.21639	0.842306	0.0924781	0.0542432	0.226591	0.226591	153.711	10.798	3.75914	0.920602	3.03921	0.68836	4.63875	0.509979
Compost	Warm	Col-0	163.897	32.4116	8.03547	4.8069	8.69617	5.01214	0.672744	0.302316	1.47172	0.855035	38.8148	8.48633	20.6919	5.69614	12.7989	3.46287	1.78452	0.774757	118.384	25.516	733.097	57.1291	0	0	2.41564	1.23938	1.68761	0.971315	0.142213	0.0428319	6.35534	2.11698	0.181992	0.123509	0.103946	0.0502265	0	0	145.571	5.39069	0.269253	0.108479	0.116029	0.0582703	0.413572	0.0796255
Compost	Warm	jar1-1	221.095	44.7397	0.775097	0.297739	0.793647	0.320751	0.517848	0.253162	0.956171	0.740786	34.8731	5.52895	8.01014	2.00235	4.86535	1.85913	0.218493	0.218493	130.474	13.3429	589.982	70.4445	2.99261	1.22753	4.96555	1.22069	2.15825	0.398913	0.22242	0.084841	6.47558	3.18736	0.435709	0.195374	0.347133	0.0799642	0.138892	0.138892	173.452	9.69818	0.549622	0.284509	0.200964	0.0760145	0.574705	0.127384
Compost	Warm	Col-gl	114.558	18.1252	2.32163	1.66863	2.42541	1.74322	0.385149	0.291035	0.364646	0.223343	32.5997	9.2924	10.6237	1.84528	4.98906	2.33053	0.163225	0.163225	63.1484	11.7553	1159.89	147.187	1.02334	0.694552	3.89145	0.460556	2.08289	0.408933	0.0636794	0.0431536	6.72793	1.45017	0.198957	0.121901	0.299968	0.142425	0.311494	0.196869	160.07	3.219	0.231953	0.138622	0.0844709	0.0470742	0.481578	0.106037
Compost	Warm	coi1-16	167.921	9.41036	22.3465	8.03024	23.3454	8.38922	0.743738	0.245027	2.36356	0.677402	20.5311	2.94076	55.7837	20.1895	8.34705	2.86051	1.00268	0.620591	189.066	35.6341	868.985	88.8032	0.512819	0.512819	3.91249	1.06608	2.89821	0.905475	0.164755	0.0513704	1.8286	0.731985	0.437433	0.112825	0.0537926	0.0356909	0	0	165.13	5.74189	1.23042	0.826078	0.756651	0.422795	0.913573	0.4107
